# Supplementary material for: Expansion of the geranylgeranyl pyrophosphate synthase gene family underlies the evolution of terpenoid biosynthesis in termites
Source: PLoS Biol. 2026 Apr 27;24(4):e3003648. doi: 10.1371/journal.pbio.3003648 (PMC13143122; doi:10.1371/journal.pbio.3003648)
Supplement: S1 Table — (XLSX) [file pbio.3003648.s018.xlsx]

## Sheet: S1 Table
S1 Table. General statistics of E. neotenicus draft genome assembly and in silico annotated gene models
Contigs	4,512
Total length (bp)	1,377,937,384
Largest contig (bp)	20,964,444
N50	3,186,130
L50	116
GC content	40.6%
N's per 100 kbp	1.12
BUSCO - draft assembly	99.4%
(insecta_odb10)	(97.4% single-copy, 2.0% duplicated, 0.4% fragmented, 0.2% missing, n:1367)
Predicted gene models	26,292
BUSCO - predicted gene models	92.8%
(insecta_odb10)	(71.4% single-copy, 21.4% duplicated, 1.8% fragmented, 5.4% missing, n:1367)
