# Supplementary material for: Expansion of the geranylgeranyl pyrophosphate synthase gene family underlies the evolution of terpenoid biosynthesis in termites
Source: PLoS Biol. 2026 Apr 27;24(4):e3003648. doi: 10.1371/journal.pbio.3003648 (PMC13143122; doi:10.1371/journal.pbio.3003648)
Supplement: S2 Table — (XLSX) [file pbio.3003648.s019.xlsx]

## Sheet: S2 Table
S2 Table. Source of FPPS and FPPS-like sequences identified in Blattodea and polyneopteran outgroups used for phylogenetic tree reconstruction. Related to S9 Fig.
species	order	termite family	subfamily of Termitidae	database	accession number	data type	assignment
Gryllus longicercus	Orthoptera			NCBI	KAK7792012	protein	FPPS
Timema tahoe	Phasmatodea			NCBI	CAD7456132	protein	FPPS
Blattella germanica	Blattodea			NCBI	PSN57541	protein	FPPS
				NCBI	GDCR01083725	transcriptomic	FPPS-like
Cryptocercus wrighti	Blattodea			NCBI	GAZN02050169	transcriptomic	FPPS
				NCBI	GAZN02043253	transcriptomic	FPPS-like
Zootermopsis nevadensis	Blattodea	Archotermopsidae		NCBI	XP_021942300	protein	FPPS
Cryptotermes secundus	Blattodea	Kalotermitidae		NCBI	XP_023720936	protein	FPPS
				NCBI	XP_033610311	protein	FPPS-like
Reticulitermes speratus	Blattodea	Heterotermitidae		https://doi.org/10.6084/m9.figshare.c.5483235.v1	RS000328	genomic	FPPS
				https://doi.org/10.6084/m9.figshare.c.5483235.v1	RS000327	genomic	FPPS-like
Embiratermes neotenicus	Blattodea	Termitidae	Syntermitinae	NCBI	PX512704	genomic	FPPS
				NCBI	PX512703	genomic	FPPS-like
Nasutitermes takasagoensis	Blattodea	Termitidae	Nasutitermitinae	NCBI	BBH72800	protein	FPPS
				NCBI	BBH72801	protein	FPPS
				NCBI	BBH72799	protein	FPPS-like
