# Supplementary material for: Expansion of the geranylgeranyl pyrophosphate synthase gene family underlies the evolution of terpenoid biosynthesis in termites
Source: PLoS Biol. 2026 Apr 27;24(4):e3003648. doi: 10.1371/journal.pbio.3003648 (PMC13143122; doi:10.1371/journal.pbio.3003648)
Supplement: S3 Table — (XLSX) [file pbio.3003648.s020.xlsx]

## Sheet: S3 Table
S3 Table. Source of Blattodea FPPS and FPPS-like sequences used to generate the FARM and SARM sequence logos. Related to S9 Figure.
species	superfamily	family	subfamily of Termitidae	GenBank accession	alias
Nocticola sp.	Corydioidea	Nocticolidae		GDYB01050825
				GDYB01039231
Ergaula capucina	Corydioidea	Corydiidae		GDBS01063772
Eucorydia yasumatsui	Corydioidea	Corydiidae		GDZF01079774
				GDZF01085962
Therea bernhardti	Corydioidea	Corydiidae		GDVQ01048942
Supella longipalpa	Blaberoidea	Ectobiidae		GDWU01052468
				GDWU01056166
Balta vilis	Blaberoidea	Ectobiidae		GDYJ01102006
Cariblatta sp.	Blaberoidea	Ectobiidae		GDZD01031789
Ellipsidion sp.	Blaberoidea	Ectobiidae		GDYE01063033
				GDYE01076613
				GDYE01058928
Euthlastoblatta diaphana	Blaberoidea	Ectobiidae		GDZY01062661
Sundablatta sexpunctata	Blaberoidea	Ectobiidae		GDCJ01056089
				GDCJ01041612
Anallacta methanoides	Blaberoidea	Ectobiidae		GEAA01039853
Ischnoptera deropeltiformis	Blaberoidea	Ectobiidae		GDEC01035700
				GDEC01039415
Symploce sp.	Blaberoidea	Ectobiidae		GDCG01066220
				GDCG01048561
Episymploce sundaica	Blaberoidea	Ectobiidae		GDYC01052390
				GDYC01052340
Paratemnopteryx couloniana	Blaberoidea	Ectobiidae		GDZI01047801
				GDZI01040042
Blattella germanica	Blaberoidea	Ectobiidae		GBID01002270
				GDCR01083725
				GDCR01083041
				GDCR01072455
Asiablatta kyotensis	Blaberoidea	Blattellidae		GDWW01037454
Loboptera decipiens	Blaberoidea	Blattellidae		GDYK01051471
				GDYK01062308
				GDYK01047750
Blaberus atropos	Blaberoidea	Blaberidae		GAYD02049571
Diploptera punctata	Blaberoidea	Blaberidae		GDYG01026242
				GDYG01008380
Gyna lurida	Blaberoidea	Blaberidae		GDZJ01033965
				GDZJ01010139
Nauphoeta cinerea	Blaberoidea	Blaberidae		GDCI01038946
				GDCI01033784
Panchlora nivea	Blaberoidea	Blaberidae		GDWQ01047553
				GDWQ01044798
				GGLV01051925
Schultesia lampyridiformis	Blaberoidea	Blaberidae		GCPR01061535
				GCPR01061346
Catara rugosicollis	Blattoidea	Blattidae		GDCA01019045
Deropeltis erythrocephala	Blattoidea	Blattidae		GDZH01047152
Eurycotis floridana	Blattoidea	Blattidae		GDYS01050747
Methana parva	Blattoidea	Blattidae		GDWT01044257
Periplaneta americana	Blattoidea	Blattidae		GKQS01003189
				GBJC01052873
				GBJC01115263
				GKQS01001890
				GEIF01033862
				GAWS02039102
				GFCQ01019050
Periplaneta lateralis	Blattoidea	Blattidae		GDXP01060045
				GDXP01060198
				GDXP01058068
Lamproblatta albipalpus	Blattoidea	Lamproblattidae		GCPS01049860
				GCPS01043670
				GCPS01049825
Tryonicus parvus	Blattoidea	Tryonicidae		GDWV01033314
				GDWV01031554
Cryptocercus wrighti	Blattoidea	Cryptocercidae		GAZN02043253
				GAZN02050169
Porotermes quadricollis	Blattoidea	Stolotermitidae		GIAG01152965
				GIAG01152970
Incisitermes marginipennis	Blattoidea	Kalotermitidae		GDBO01055712
Kalotermes flavicollis	Blattoidea	Kalotermitidae		GHWY01064398
				GHWY01151560
Glyptotermes parvulus	Blattoidea	Kalotermitidae		GHZR01037013
				GHZR01110273
Neotermes castaneus	Blattoidea	Kalotermitidae		GIAC01005654
				GIAC01177456
Cryptotermes secundus	Blattoidea	Kalotermitidae		GHZM01175355
				GHZM01221637
Bifiditermes mutubae	Blattoidea	Kalotermitidae		GHZC01059748
Epicalotermes kempae	Blattoidea	Kalotermitidae		GHZL01060554
				GHZL01066356
Stylotermes halumicus	Blattoidea	Stylotermitidae		GIAK01053790
				GIAK01184403
Glossotermes oculatus	Blattoidea	Serritermitidae		GHZQ01008316
				GHZQ01037352
Serritermes serrifer	Blattoidea	Serritermitidae		GIAH01044955
				GIAH01022080
Rhinotermes hispidus	Blattoidea	Rhinotermitidae		GIAL01106040
				GIAL01108758
Schedorhinotermes intermedius	Blattoidea	Rhinotermitidae		GIAM01563622
				GIAM01188660
Schedorhinotermes sp.	Blattoidea	Rhinotermitidae		GIAN01069767
				GIAN01175104
				GIAN01175106
Termitogeton planus	Blattoidea	Termitogetonidae		GHXB01054991
Prorhinotermes inopinatus	Blattoidea	Psammotermitidae		GHYS01097242
				GHYS01119421
				GHYS01119444
Coptotermes sp.	Blattoidea	Heterotermitidae		GDUG01000513
Coptotermes acinaciformis	Blattoidea	Heterotermitidae		GHZJ01190819
				GHZJ01205130
				GHZJ01205130
				GHZJ01205132
Heterotermes ferox	Blattoidea	Heterotermitidae		GHZZ01458328
				GHZZ01458330
				GHZZ01458327
				GHZZ01458331
Heterotermes tenuis	Blattoidea	Heterotermitidae		GHZU01171189
				GHZU01194967
Heterotermes tenuior	Blattoidea	Heterotermitidae		GHZT01116681
				GHZZ01388031
Reticulitermes labralis	Blattoidea	Heterotermitidae		GHNP01054826
				GHNP01000882
Sphaerotermes sphaerothorax	Blattoidea	Termitidae	Sphaerotermitinae	GIAI01098187
Pseudacanthotermes militaris	Blattoidea	Termitidae	Macrotermitinae	GHYT01067660
				GHYT01073644
Anoplotermes banksi	Blattoidea	Termitidae	Apicotermitinae	GHYX01138418
				GHYX01112311
				GHYX01112317
Astratotermes sp.	Blattoidea	Termitidae	Apicotermitinae	GHYY01041358
Euhamitermes sp.	Blattoidea	Termitidae	Apicotermitinae	GHZO01046527
				GHZO01046528
				GHZO01073777
Indotermes sp.	Blattoidea	Termitidae	Apicotermitinae	GHZW01103610
				GHZW01103616
				GIAO01100779
				GHZW01138946
Jugositermes	Blattoidea	Termitidae	Apicotermitinae	GHZX01077960
Microcerotermes sp.	Blattoidea	Termitidae	Microcerotermitinae	GHYV01097687
				GHYV01028667
Cornitermes pugnax	Blattoidea	Termitidae	Syntermitinae	GHZG01101256
				GHZG01101258
				GHZG01119043
				GHZG01119044
Embiratermes neotenicus	Blattoidea	Termitidae	Syntermitinae	PX512703	EneoA
				PX512704	EneoB
Labiotermes labralis	Blattoidea	Termitidae	Syntermitinae	GIAA01038604
				GIAA01136077
Cephalotermes rectangularis	Blattoidea	Termitidae	Cylindrotermitinae	GHZD01073920
Agnathotermes crassinasus	Blattoidea	Termitidae	Nasutitermitinae	GHYW01017324
				GHYW01123392
Atlantitermes osborni	Blattoidea	Termitidae	Nasutitermitinae	GHZA01138459
				GHZA01178076
				GHZA01178062
				GHZA01178097
Constrictotermes cavifrons	Blattoidea	Termitidae	Nasutitermitinae	GHZF01161306
				GHZF01042283
				GHZF01042285
				GHZF01042280
				GHZF01042286
Hospitalitermes sp.	Blattoidea	Termitidae	Nasutitermitinae	GHZV01063218
				GHZV01063238
				GHZV01063217
				GHZV01063241
				GHZV01063236
				GHZV01063212
				GHZV01063235
				GHZV01063216
				GHZV01063245
Leptomyxotermes doriae	Blattoidea	Termitidae	Nasutitermitinae	GHZY01064943
Nasutitermes takasagoensis	Blattoidea	Termitidae	Nasutitermitinae	LC440326	NtFPPS1
				LC440327	NtFPPS2
				LC440328	NtFPPS3
Promirotermes sp.	Blattoidea	Termitidae	Promirotermitinae	GIAF01021857
				GIAF01119574
Dicuspiditermes cf.	Blattoidea	Termitidae	Mirocapritermitinae	GHZI01138522
				GHZI01002739
				GHZI01002744
				GHZI01002748
				GHZI01002740
Pericapritermes sp.	Blattoidea	Termitidae	Mirocapritermitinae	GIAE01061114
				GIAE01146791
Amitermes sp.	Blattoidea	Termitidae	Amitermitinae	GHXC01049147
				GHXC01068173
				GHXC01068175
Dentispicotermes brevicarinatus	Blattoidea	Termitidae	Amitermitinae	GHZK01184308
				GHZK01089332
Globitermes sulphureus	Blattoidea	Termitidae	Amitermitinae	GHZP01074791
Cavitermes tuberosus	Blattoidea	Termitidae	Termitinae	GHZE01204857
				GHZE01119476
				GJZF01072411
				GJZF01072412
				GHZE01119482
Inquilinitermes inquilinus	Blattoidea	Termitidae	Termitinae	GKIC01174916
				GKIC01213318
Palmitermes impostor	Blattoidea	Termitidae	Termitinae	GIAD01066525
				GIAD01209765
Quasitermes incisus	Blattoidea	Termitidae	Termitinae	GHYU01054520
Spinitermes trispinosus	Blattoidea	Termitidae	Termitinae	GIAJ01001630
				GIAJ01121102
Basidentitermes aurivillii	Blattoidea	Termitidae	Cubitermitinae	GHZB01246586
				GHZB01246600
				GHZB01246588
				GHZB01246590
				GHZB01013817
Cubitermes sp.	Blattoidea	Termitidae	Cubitermitinae	GHZH01032923
				GHZH01023425
