# Supplementary material for: Expansion of the geranylgeranyl pyrophosphate synthase gene family underlies the evolution of terpenoid biosynthesis in termites
Source: PLoS Biol. 2026 Apr 27;24(4):e3003648. doi: 10.1371/journal.pbio.3003648 (PMC13143122; doi:10.1371/journal.pbio.3003648)
Supplement: S4 Table — (XLSX) [file pbio.3003648.s021.xlsx]

## Sheet: S4 Table
S4 Table. Source of GGPPS and GGPPS-like nucleotide sequences in selected termites and non-termite hexapod outgroups. Related to Fig. 2.
Species	Order	termite family	subfamily of Termitidae	alias	accession number	genomic coordinates of pseudogenes *
Folsomia candida	Collembola				XM_022107612.2
Ischnura elegans	Odonata				XM_046536580.1
Neocloeon triangulifer	Ephemeroptera				XM_059635181.1
Anabrus simplex	Orthoptera				XM_067153147.2
Periplaneta americana	Blattodea				XM_069839605.1
Zootermopsis nevadensis	Blattodea	Archotermopsidae			XM_022078075.1
Cryptotermes secundus	Blattodea	Kalotermitidae			XM_023862264.2
Stylotermes halumicus	Blattodea	Stylotermitidae		Shal1	n/a - Supplementary table S4
				Shal2	n/a - Supplementary table S4
				Shal3	n/a - Supplementary table S4
				Shal4	n/a - Supplementary table S4
Nasutitermes takasagoensis	Blattodea	Termitidae	Nasutitermitinae	Ntak1	AB266074.1
				Ntak2	AB266078.1
				Ntak3	AB266080.1
				Ntak4	LC440329.1
				Ntak5	LC440330.1
				Ntak6	LC440331.1
				Ntak7	LC440332.1
Embiratermes neotenicus	Blattodea	Termitidae	Syntermitinae	EneoJ	PX512712
				EneoC	PX512705
				EneoH	PX512707
				EneoI1	PX512708
				EneoI2	PX512709
				EneoI3	PX512710
				EneoI4	PX512711
				EneoL	PX512714
				EneoE	PX512706
				EneoK	PX512713
				EneoM	PX512715
				EneoN	PX512716
				EneoO	PX512717
				EneoP	PX512718
				EneoQ	PX512719
				pg-ENC10557		* ENC10557:672..8353 (+)
				pg-ENC10911		* ENC10911:3880..17033 (-)
				pg-ENC3018.4		* ENC3018,4:70090..84965 (+)
				pg-ENC3018.2		* ENC3018.2:27054..36523 (+)
				pg-ENC3018.3		* ENC3018.3:54732..69055 (+)
				pg-ENC3949.1		* ENC3949,1:41138..50216 (+)
				pg-ENC3949.2		* ENC3949,2:5190..29605 (+)
				pg-ENC3949.3		* ENC3949,3:66195..79040 (+)
				pg-ENC4000.2		* ENC4000.2:4304..13668 (-)
				pg-ENC519.2		* ENC519,2:2445285..2464952 (-)
				pg-ENC519.3		* ENC519,3:2475684..2500585 (-)
				pg-ENC520		* ENC520:5524..17295 (-)
				pg-ENC9265		* ENC9265:1960..13024 (-)
* Genomic coordinates in E. neotenicus draft genome assembly available in ASEP repository (https://doi.org/10.57680/asep.0640983), sequences not submitted elsewhere
