# Supplementary material for: Expansion of the geranylgeranyl pyrophosphate synthase gene family underlies the evolution of terpenoid biosynthesis in termites
Source: PLoS Biol. 2026 Apr 27;24(4):e3003648. doi: 10.1371/journal.pbio.3003648 (PMC13143122; doi:10.1371/journal.pbio.3003648)
Supplement: S5 Table — (XLSX) [file pbio.3003648.s022.xlsx]

## Sheet: S5 Table
S5 Table. Stylotermes halumicus GGPPS and GGPPS-like nucleotide sequences assembled de novo from the SRA data deposited as SRX6715957. Related to Fig. 2.
>Shal1 GGPPS_1
ATGGAGGGATCCGGGAACGGTAGCGGAGTGCCCTACAGCAAAACTGGTGACAGGCAGCAA GATGAGAAACTGCTGCAGCCATTTACGTACATTCTGCAAGTTCCTGGGAAGCAGATTCGA GCAAAGTTAGCCCAAGCTTTCAATTACTGGCTGAAAGTTCCTGCAGATAAGCTCATTGTA GTGGGGGACATAGTGCAGATGCTTCATAATTCTAGTCTACTAATTGATGATATTCAAGAC AACTCTATTCTGCGTAGAGGTATTCCTGTAGCACACTCGATATATGGAGTTGCTAGCACA ATCAGTGCTGCCAACTATGTATTTTTCATAGCGCTGGAAAGGGTGCTGAGTCTTAACCAC CCTGAGGCAACAACTGTGTACACAGAACAGCTG…
>Shal2 GGPPS-like_2
ATGCTTTCCTGGATAAATACCTGGACTGGAAGTAGAAGACAGAAACTGCTACAGCCATTT ACACATTTTCGACAAGTTCCTGGCAAGCAGACTTCTGTGAATTTGGCCCGTGCTATCAAT TACTGGTTGAAGGTTCCTTCTGATAAACTCGTTGCAGTAGAGGACATAGTTCAGATGCTT CATGATTCCGCTCTCATAATTGATGATATTCAAGACAATTCAATTTTGCGTAGAGGCATT CCTACAGCACACTCAGTATATGGAGTTGCGAGCACACTCAGTGCTGCCAACTATGTACTT ATAATAGCACTTGAGAATGTGTTGCGTCTTAACCACCCAGGGGCAACCACGGCATACACA GAACAGCTGTTGGAGGTGTGTCAGGGACTTGGA…
>Shal3 GGPPS-like_3
TGTGTCAGGTTGTTGGGACGCCTTCCCGTGTTAGGGGAAAGAGCAGTTCTACAAAGGAAC GTATGCAACACTGTAGGGTTCGGAATTCTTTCCCCCAGAACGGGCGACAGGGAGCAACAT GAGAAACTGCTACAGCCATTTACACATGTTCGAGAAGTTCCTGGCACGCAGACTGCTGTG AATTTGGCCCGTGCTATCAATTACTGGTTGAAGGTTCCTTCAGATAAGCTGGTTGCAGTA GAGGACATAGTTCAGATGCTTCATGATTCCGCTATCCTAATTGATGATATTCAAGACAAT TCAATTTTGCGTAGAGGCATTCCTACAGCACACTCAATATATGGAGTTGCGAGCACAATC AATGCCGCCAACTATGTACATTTCATAGCACTT…
>Shal4 GGPPS-like_4
TGTGTCAGGTTGTTGGGACGCCTTCCCGTGTTAGGGGAAAGAGCAGTTCTACAAAGGAAC GTATGCAACACTGTAGGGTTCGGAATTCTTTCCCCCAGAACGGGCGACAGGGAGCAACAT GAGAAACTGCTACAGCCATTTACACATGTTCGAGAAGTTCCTGGCACGCAGACTGCTGTG AATTTGGCCCGTGCTATCAATTACTGGTTGAAGGTTCCTTCAGATAAGCTGGTTGCAGTA GAGGACATAGTTCAGATGCTTCATGATTCCGCTATCCTAATTGATGATATTCAAGACAAT TCAATTTTGCGTAGAGGCATTCCTACAGCTCACTCAATATATGGAGTTGCGAGCACACTC AATGCTGCCAACTATGTAAATTTCATAGCACTT…
