# Supplementary material for: Expansion of the geranylgeranyl pyrophosphate synthase gene family underlies the evolution of terpenoid biosynthesis in termites
Source: PLoS Biol. 2026 Apr 27;24(4):e3003648. doi: 10.1371/journal.pbio.3003648 (PMC13143122; doi:10.1371/journal.pbio.3003648)
Supplement: S6 Table — (XLSX) [file pbio.3003648.s023.xlsx]

## Sheet: S6 Table
S6 Table. Source of GGPPS and GGPPS-like sequences used for amino acid phylogeny. Related to Supplementary S12 Fig.
Species	Order	family	subfamily of Termitidae	GenBank accession (nucleotide)	GenBank accession (protein)	alias	assignment	shown in Fig. S12A	shown in Fig. S12B
Ischnura elegans	Odonata				XP_046392536		GGPPS	Y	Y
Anabrus simplex	Orthoptera				XP_067009248		GGPPS	Y	Y
Blattella germanica	Blattodea			GDCR01083628			GGPPS	Y	Y
Cryptocercus wrighti	Blattodea			GAZN02050988			GGPPS	Y	Y
Periplaneta americana	Blattodea			GFCQ01025409			GGPPS	Y	Y
Porotermes quadricollis	Blattodea	Stolotermitidae		GIAG01110862			GGPPS	Y	N
Zootermopsis nevadensis	Blattodea	Archotermopsidae			XP_021933767		GGPPS	Y	Y
Kalotermes flavicollis	Blattodea	Kalotermitidae		GHWY01078022			GGPPS	Y	N
Glyptotermes parvulus	Blattodea	Kalotermitidae		GHZR01086401			GGPPS	Y	N
Neotermes castaneus	Blattodea	Kalotermitidae		GIAC01015148			GGPPS	Y	N
Cryptotermes secundus	Blattodea	Kalotermitidae			XP_023718032		GGPPS	Y	Y
Epicalotermes kempae	Blattodea	Kalotermitidae		GHZL01074480			GGPPS	Y	N
Pseudacanthotermes militaris	Blattodea	Termitidae	Macrotermitinae	GHYT01053985			GGPPS	Y	N
				GHYT01066859			GGPPS-like	Y	N
Jugositermes tuberculatus	Blattodea	Termitidae	Apicotermitinae	GHZX01094032			GGPPS	Y	N
				GHZX01104948			GGPPS-like	Y	N
Aparatermes sp.	Blattodea	Termitidae	Apicotermitinae	GHYZ01062099			GGPPS	Y	N
				GHYZ01098383			GGPPS-like	Y	N
				GHYZ01098385			GGPPS-like	Y	N
				GHYZ01098389			GGPPS-like	Y	N
				GHYZ01098400			GGPPS-like	Y	N
Anoplotermes banksi	Blattodea	Termitidae	Apicotermitinae	GHYX01049748			GGPPS	Y	N
				GHYX01183950			GGPPS-like	Y	N
				GHYX01183954			GGPPS-like	Y	N
				GHYX01183957			GGPPS-like	Y	N
Microcerotermes sp.	Blattodea	Termitidae	Microcerotermitinae	GHYV01009756			GGPPS	Y	N
				GHYV01135198			GGPPS-like	Y	N
Embiratermes neotenicus	Blattodea	Termitidae	Syntermitinae	PX512712		EneoJ	GGPPS	Y	Y
				PX512705		EneoC	GGPPS-like	Y	Y
				PX512706		EneoE	GGPPS-like	Y	Y
				PX512707		EneoH	GGPPS-like	Y	Y
				PX512708		Eneo I1	GGPPS-like	Y	Y
				PX512709		Eneo I2	GGPPS-like	Y	N
				PX512710		Eneo I3	GGPPS-like	Y	N
				PX512711		Eneo I4	GGPPS-like	Y	N
				PX512713		EneoK	GGPPS-like	Y	Y
				PX512714		EneoL	GGPPS-like	Y	Y
				PX512715		EneoM	GGPPS-like	Y	Y
				PX512716		EneoN	GGPPS-like	Y	Y
				PX512717		EneoO	GGPPS-like	Y	Y
				PX512718		EneoP	GGPPS-like	Y	Y
				PX512719		EneoQ	GGPPS-like	Y	Y
Labiotermes labralis	Blattodea	Termitidae	Syntermitinae	GIAA01098782			GGPPS-like	Y	N
				GIAA01098792			GGPPS-like	Y	N
				GIAA01129894			GGPPS	Y	N
				GIAA01129898			GGPPS-like	Y	N
				GIAA01129899			GGPPS-like	Y	N
				GIAA01129920			GGPPS-like	Y	N
Cornitermes pugnax	Blattodea	Termitidae	Syntermitinae	GHZG01005493			GGPPS	Y	N
				GHZG01125072			GGPPS-like	Y	N
				GHZG01125076			GGPPS-like	Y	N
				GHZG01125077			GGPPS-like	Y	N
Leptomyxotermes doriae	Blattodea	Termitidae	Nasutitermitinae	GHZY01045685			GGPPS	Y	N
				GHZY01045687			GGPPS-like	Y	N
Constrictotermes cavifrons	Blattodea	Termitidae	Nasutitermitinae	GHZF01048325			GGPPS-like	Y	N
				GHZF01069081			GGPPS-like	Y	N
				GHZF01069082			GGPPS-like	Y	N
				GHZF01069087			GGPPS-like	Y	N
				GHZF01069089			GGPPS	Y	N
				GHZF01137894			GGPPS-like	Y	N
Occasitermes sp.	Blattodea	Termitidae	Nasutitermitinae	GIAP01005962			GGPPS-like	Y	N
				GIAP01145113			GGPPS	Y	N
Hospitalitermes sp.	Blattodea	Termitidae	Nasutitermitinae	GHZV01063987			GGPPS	Y	N
				GHZV01143628			GGPPS-like	Y	N
				GHZV01150360			GGPPS-like	Y	N
				GHZV01150364			GGPPS-like	Y	N
Nasutitermes takasagoensis	Blattodea	Termitidae	Nasutitermitinae		BAF42688	NtGGPPS1B	GGPPS-like	Y	Y
					BAF42692	NtGGPPS2B	GGPPS-like	Y	Y
					BAF42694	NtGGPPS3B	GGPPS-like	Y	Y
					BBH72802	NtGGPPS4	GGPPS-like	Y	Y
					BBH72803	NtGGPPS5	GGPPS-like	Y	Y
					BBH72804	NtGGPPS6	GGPPS-like	Y	Y
					BBH72805	NtGGPPS7	GGPPS	Y	Y
Pericapritermes sp.	Blattodea	Termitidae	Mirocapritermitinae	GIAE01154958			GGPPS	Y	N
				GIAE01154959			GGPPS-like	Y	N
				GIAE01154962			GGPPS-like	Y	N
				GIAE01168690			GGPPS-like	Y	N
				GIAE01168691			GGPPS-like	Y	N
				GIAE01168694			GGPPS-like	Y	N
				GIAE01168696			GGPPS-like	Y	N
				GIAE01168699			GGPPS-like	Y	N
				GIAE01208166			GGPPS-like	Y	N
Amitermes sp.	Blattodea	Termitidae	Amitermitinae	GHXC01009551			GGPPS-like	Y	N
				GHXC01009568			GGPPS-like	Y	N
				GHXC01015916			GGPPS-like	Y	N
				GHXC01015917			GGPPS-like	Y	N
				GHXC01096772			GGPPS-like	Y	N
				GHXC01096790			GGPPS	Y	N
Promirotermes sp.	Blattodea	Termitidae	Promirotermitinae	GIAF01067640			GGPPS-like	Y	N
				GIAF01096789			GGPPS-like	Y	N
				GIAF01096796			GGPPS-like	Y	N
				GIAF01099939			GGPPS-like	Y	N
				GIAF01099949			GGPPS	Y	N
Cavitermes tuberosus	Blattodea	Termitidae	Termitinae	GHZE01218564			GGPPS-like	Y	N
				GJZF01022245			GGPPS-like	Y	N
				GJZF01044146			GGPPS-like	Y	N
				GJZF01061607			GGPPS-like	Y	N
				GJZF01061608			GGPPS-like	Y	N
				GJZF01064441			GGPPS-like	Y	N
				GJZF01071108			GGPPS-like	Y	N
				GJZF01071109			GGPPS-like	Y	N
				GJZF01085019			GGPPS-like	Y	N
				GJZF01094893			GGPPS-like	Y	N
				GJZF01101600			GGPPS-like	Y	N
				GHZE01051681*			GGPPS	Y	N
				GHZE01113862*			GGPPS	Y	N
Spinitermes trispinosus	Blattodea	Termitidae	Termitinae	GLKH01061747			GGPPS-like	Y	N
				GLKH01074591			GGPPS-like	Y	N
				GLKH01085691			GGPPS-like	Y	N
				GLKH01125434			GGPPS-like	Y	N
				GLKH01142087			GGPPS-like	Y	N
				GLKH01142094			GGPPS-like	Y	N
				GLKH01152818			GGPPS-like	Y	N
				GLKH01152820			GGPPS-like	Y	N
				GLKH01181628			GGPPS-like	Y	N
				GLKH01266104			GGPPS	Y	N
				GLKH01266106			GGPPS-like	Y	N
				GLKH01266112			GGPPS-like	Y	N
				GLKH01266115			GGPPS-like	Y	N
				GIAJ01083815			GGPPS-like	Y	N
				GIAJ01083844			GGPPS-like	Y	N
				GIAJ01086343			GGPPS-like	Y	N
Inquilinitermes inquilinus	Blattodea	Termitidae	Termitinae	GKIC01007941			GGPPS-like	Y	N
				GKIC01007945			GGPPS-like	Y	N
				GKIC01007948			GGPPS-like	Y	N
				GKIC01007950			GGPPS-like	Y	N
				GKIC01010744			GGPPS-like	Y	N
				GKIC01093212			GGPPS-like	Y	N
				GKIC01108603			GGPPS	Y	N
				GKIC01108608			GGPPS-like	Y	N
Aphis gossypii	Hemiptera				AGR51169		GGPPS	N	Y
Monolepta hieroglyphica	Coleoptera				WWT35125		GGPPS	N	Y
Choristoneura fumiferana	Lepidoptera				AGW99945		GGPPS	N	Y
Heliconius melpomene	Lepidoptera			HMEL015484**			GGPPS	N	Y
				HMEL022306**			GGPPS-like	N	Y
				HMEL037104**			GGPPS-like	N	Y
				HMEL037105**			GGPPS-like	N	Y
				HMEL037106**		HmelOS	GGPPS-like	N	Y
				HMEL037107**			GGPPS-like	N	Y
				HMEL037108**		HmelTPS	GGPPS-like	N	Y
Lutzomyia longipalpis	Diptera				XP_055688734		GGPPS	N	Y
*Cavitermes tuberosus GGPPS nucleotide sequence was generated by concatenation of GHZE01051681 and GHZE01113862 TSA nucleotide sequences based on a 113-n overlapping region within the protein-coding sequence
** Heliconius melpomene nucleotide sequences are available at OSF, https://osf.io/3z9tg/files/s9rj3
