# Supplementary material for: Expansion of the geranylgeranyl pyrophosphate synthase gene family underlies the evolution of terpenoid biosynthesis in termites
Source: PLoS Biol. 2026 Apr 27;24(4):e3003648. doi: 10.1371/journal.pbio.3003648 (PMC13143122; doi:10.1371/journal.pbio.3003648)
Supplement: S7 Table — (XLSX) [file pbio.3003648.s024.xlsx]

## Sheet: S7 Table
S7 Table. Source of GGPPS and GGPPS-like sequences identified in 56 species of termites. Related to Fig. 3.
species	family	subfamily of Termitidae	NCBI identifier / link	data type	terpenes reported in the genus	GGPPS present	GGPPS-like present
Porotermes quadricollis	Stolotermitidae		PRJNA560101	transcriptomic	N	Y	N
Zootermopsis nevadensis	Archotermopsidae		PRJNA203242	genomic	N	Y	N
Bifiditermes mutubae	Kalotermitidae		PRJNA560101	transcriptomic	N	Y	N
Epicalotermes kempae	Kalotermitidae		PRJNA560101	transcriptomic	N	Y	N
Cryptotermes secundus	Kalotermitidae		PRJNA381866	genomic	N	Y	N
Glyptotermes parvulus	Kalotermitidae		PRJNA560101	transcriptomic	N	Y	N
Incisitermes marginipennis	Kalotermitidae		PRJNA273038	transcriptomic	N	Y	N
Neotermes castaneus	Kalotermitidae		PRJNA560101	transcriptomic	N	Y	N
Kalotermes flavicollis	Kalotermitidae		PRJNA560101	transcriptomic	N	Y	N
Stylotermes halumicus	Stylotermitidae		PRJNA560101	transcriptomic	Y	Y	Y
Glossotermes oculatus	Serritermitidae		PRJNA560101	transcriptomic	N	Y	Y
Schedorhinotermes intermedius	Rhinotermitidae		PRJNA560101	transcriptomic	N	Y	Y
Rhinotermes hispidus	Rhinotermitidae		PRJNA560101	transcriptomic	N	Y	Y
Schedorhinotermes sp.	Rhinotermitidae		PRJNA560101	transcriptomic	N	Y	Y
Termitogeton planus	Termitogetonidae		PRJNA560101	transcriptomic	Y	Y	Y
Prorhinotermes inopinatus	Psammotermitidae		PRJNA560101	transcriptomic	Y	Y	Y
Coptotermes acinaciformis	Heterotermitidae		PRJNA560101	transcriptomic	N	Y	Y
Coptotermes formosanus	Heterotermitidae		PRJDB8346	genomic	N	Y	Y
Heterotermes malabaricus	Heterotermitidae		PRJNA560101	transcriptomic	N	Y	Y
Heterotermes tenuis	Heterotermitidae		PRJNA560101	transcriptomic	N	Y	Y
Reticulitermes labralis	Heterotermitidae		PRJNA548499	transcriptomic	Y	Y	Y
Reticulitermes speratus	Heterotermitidae		https://doi.org/10.6084/m9.figshare.c.5483235.v1	genomic	Y	Y	Y
Sphaerotermes sphaerothorax	Termitidae	Sphaerotermitinae	PRJNA560101	transcriptomic	N	Y	Y
Pseudacanthotermes militaris	Termitidae	Macrotermitinae	PRJNA560101	transcriptomic	N	Y	Y
Macrotermes natalensis	Termitidae	Macrotermitinae	http://dx.doi.org/10.5524/100057	genomic	N	Y	Y
Aparatermes sp.	Termitidae	Apicotermitinae	PRJNA560101	transcriptomic	N	Y	Y
Astratotermes sp.	Termitidae	Apicotermitinae	PRJNA560101	transcriptomic	N	Y	Y
Euhamitermes sp.	Termitidae	Apicotermitinae	PRJNA560101	transcriptomic	N	Y	Y
Jugositermes tuberculatus	Termitidae	Apicotermitinae	PRJNA560101	transcriptomic	N	Y	Y
Indotermes sp.	Termitidae	Apicotermitinae	PRJNA560101	transcriptomic	N	Y	Y
Anoplotermes banksi	Termitidae	Apicotermitinae	PRJNA560101	transcriptomic	N	Y	Y
Microcerotermes sp.	Termitidae	Microcerotermitinae	PRJNA560101	transcriptomic	N	Y	Y
Cornitermes pugnax	Termitidae	Syntermitinae	PRJNA560101	transcriptomic	Y	Y	Y
Embiratermes neotenicus	Termitidae	Syntermitinae	https://doi.org/10.57680/asep.0640983	genomic	Y	Y	Y
Labiotermes labralis	Termitidae	Syntermitinae	PRJNA560101	transcriptomic	Y	Y	Y
Cephalotermes rectangularis	Termitidae	Cylindrotermitinae	PRJNA560101	transcriptomic	N	Y	Y
Agnathotermes crassinasus	Termitidae	Nasutitermitinae	PRJNA560101	transcriptomic	N	Y	Y
Atlantitermes osborni	Termitidae	Nasutitermitinae	PRJNA560101	transcriptomic	Y	Y	Y
Constrictotermes cavifrons	Termitidae	Nasutitermitinae	PRJNA560101	transcriptomic	Y	Y	Y
Hospitalitermes sp.	Termitidae	Nasutitermitinae	PRJNA560101	transcriptomic	Y	Y	Y
Leptomyxotermes doriae	Termitidae	Nasutitermitinae	PRJNA560101	transcriptomic	N	Y	Y
Nasutitermes takasagoensis	Termitidae	Nasutitermitinae	BAF42688, BAF42692, BAF42694, BBH72802, BBH72803, BBH72804, BBH72805	protein	Y	Y	Y
Occasitermes sp.	Termitidae	Nasutitermitinae	PRJNA560101	transcriptomic	N	Y	Y
Promirotermes sp.	Termitidae	Promirotermitinae	PRJNA560101	transcriptomic	N	Y	Y
Dicuspiditermes cf. laetus	Termitidae	Mirocapritermitinae	PRJNA560101	transcriptomic	N	Y	Y
Pericapritermes sp.	Termitidae	Mirocapritermitinae	PRJNA560101	transcriptomic	N	Y	Y
Amitermes sp.	Termitidae	Amitermitinae	PRJNA560101	transcriptomic	Y	Y	Y
Globitermes sulphureus	Termitidae	Amitermitinae	PRJNA560101	transcriptomic	N	Y	Y
Cavitermes tuberosus	Termitidae	Termitinae s.n.	PRJNA560101, PRJNA844594	transcriptomic	Y	Y	Y
Inquilinitermes inquilinus	Termitidae	Termitinae s.n.	PRJNA918850	transcriptomic	N	Y	Y
Palmitermes impostor	Termitidae	Termitinae s.n.	PRJNA560101	transcriptomic	N	Y	Y
Quasitermes incisus	Termitidae	Termitinae s.n.	PRJNA560101	transcriptomic	N	Y	Y
Spinitermes trispinosus	Termitidae	Termitinae s.n.	PRJNA560101, PRJNA918850	transcriptomic	Y	Y	Y
Basidentitermes aurivillii	Termitidae	Cubitermitinae	PRJNA560101	transcriptomic	N	Y	Y
Cubitermes sp.	Termitidae	Cubitermitinae	PRJNA560101	transcriptomic	Y	Y	Y
