# Supplementary material for: Expansion of the geranylgeranyl pyrophosphate synthase gene family underlies the evolution of terpenoid biosynthesis in termites
Source: PLoS Biol. 2026 Apr 27;24(4):e3003648. doi: 10.1371/journal.pbio.3003648 (PMC13143122; doi:10.1371/journal.pbio.3003648)
Supplement: S8 Table — (XLSX) [file pbio.3003648.s025.xlsx]

## Sheet: Table S8
S8 Table. Differential expression analysis of IDS and IDS-like genes in female nymphs and queens of E. neotenicus. Related to S15 Fig.
			head								thorax + abdomen
	gene	annotation	queen			nymph		log2 fold change	padj		queen			nymph		log2 fold change	padj
			mean TPM	SE		mean TPM	SE				mean TPM	SE		mean TPM	SE
FPPS	EneoA	FPPS-like	6.72	1.81		3.24	4.67	2.09	0.5		10.3	5.69		3.76	1.73	1.53	0
	EneoB	FPPS	7.35	1.97		15.45	8.7	-0.13	0.97		8.16	0.99		9.94	2.58	-0.23	0.5
GGPPS	EneoC	TPS	24.11	4.48		48.27	80.7	-0.09	1		504.01	167.8		0.49	0.42	9.85	0
	EneoE	TPS	206.99	1.31		85.71	36.78	2.24	0		58.97	17.56		97.59	25.28	-0.68	0.04
	EneoH	GGPPS-like	2.82	0.53		1.25	1.86	2.02	0.44		1.2	0.46		1.77	1.99	-0.9	0.44
	EneoI1	GGPPS-like	0.03	0.05		0.16	0.27	-1.41	0.95		0.27	0.08		1.2	0.72	-2.26	0.02
	EneoI2	GGPPS-like	0.12	0.14		0.16	0.15	0.35	0.98		0.3	0.12		0.14	0.15	0.86	0.64
	EneoI3	GGPPS-like	0.33	0.46		0.02	0.03	4.17	0.24		0.02	0.03		0.19	0.12	-3.63	0.14
	EneoI4	GGPPS-like	4.92	0.24		1.42	2.47	2.84	0.47		0.53	0.4		4.44	2.83	-3.31	0
	EneoJ	GGPPS	5.62	2.53		14.86	7.21	-0.49	0.83		12.7	1.38		8.82	2.42	0.6	0.06
	EneoK	GGPPS-like	91.84	4.1		12.73	16.78	3.77	0.01		27.77	7.22		37.68	60.14	-0.87	1
	EneoL	GGPPS-like	71.35	3.38		5.75	5	4.61	0		17.81	6.14		10.31	2.11	0.71	0.18
	EneoM	GGPPS-like	3.52	0.87		0.46	0.48	3.65	0		0.92	0.61		1.16	0.33	-0.34	0.76
	EneoN	GGPPS-like	23.65	2.19		6.01	4.96	2.88	0		4.69	1.01		5.51	1.05	-0.28	0.65
	EneoO	GGPPS-like	0.35	0.38		0.07	0.12	3.03	0.65		0.13	0.05		0.36	0.32	-1.65	0.42
	EneoP	GGPPS-like	15.87	0.94		10.93	10.95	1.5	0.7		3.18	1.58		6.7	1.84	-1.04	0.06
	EneoQ	GGPPS-like	15.04	0.94		29.01	10.5	0.02	1		4.93	2.69		18.33	4.19	-1.9	0
The analysis is calculated from three biological replicates. The values plotted in S15 Fig are shown in bold. SE, standard error; padj, adjusted p-value
