# Supplementary material for: Expansion of the geranylgeranyl pyrophosphate synthase gene family underlies the evolution of terpenoid biosynthesis in termites
Source: PLoS Biol. 2026 Apr 27;24(4):e3003648. doi: 10.1371/journal.pbio.3003648 (PMC13143122; doi:10.1371/journal.pbio.3003648)
Supplement: S9 Table — (XLSX) [file pbio.3003648.s026.xlsx]

## Sheet: S9 Table
S9 Table. Quantitative proteomic analysis of IDS and IDS-like proteins in female nymphs and queens of E. neotenicus. Related to S15 Fig.
			thorax + abdomen
	protein	annotation	queen			nymph		log2 fold change	FDR
			mean int.	SE		mean int.	SE
FPPS	EneoA	FPPS-like	23.52	0.46		21.33	0.35	2.19	Y
	EneoB	FPPS	25.27	0.18		21.15	0.53	4.11	Y
GGPPS	EneoC	TPS	29.70	0.26		19.06	0.67	10.64	Y
	EneoE	TPS	25.59	0.50		NA	NA	NA	NA
	EneoJ	GGPPS-like	21.88	0.51		NA	NA	NA	NA
	EneoK	GGPPS-like	28.28	0.45		NA	NA	NA	NA
	EneoL	GGPPS-like	24.52	0.30		NA	NA	NA	NA
The analysis is calculated from four biological replicates. FDR (false discovery rate) level was set to 0.05 and proteins which passed the permutation-based FDR test to be designated as significantly regulated are marked with a "Y". The values plotted in S15 Fig are shown in bold. SE, standard error.
