# Supplementary material for: Expansion of the geranylgeranyl pyrophosphate synthase gene family underlies the evolution of terpenoid biosynthesis in termites
Source: PLoS Biol. 2026 Apr 27;24(4):e3003648. doi: 10.1371/journal.pbio.3003648 (PMC13143122; doi:10.1371/journal.pbio.3003648)
Supplement: S10 Table — (XLSX) [file pbio.3003648.s027.xlsx]

## Sheet: S10 Table
S10 Table. Source of GGPPS and GGPPS-like sequences used for the selection analysis. Related to Fig. 5
genus	species	order	superfamily	termite family	subfamily of Termitidae	GenBank accession (nucleotide)	GenBank accession (protein)	alias	assignment
Blattella	germanica	Blattodea	Blaberoidea	Blattellidae		GDCR01083628			GGPPS
Porotermes	quadricollis	Blattodea	Blattoidea	Stolotermitidae		GIAG01110862			GGPPS
Zootermopsis	nevadensis	Blattodea	Blattoidea	Archotermopsidae			XP_021933767		GGPPS
Kalotermes	flavicollis	Blattodea	Blattoidea	Kalotermitidae		GHWY01078022			GGPPS
Glyptotermes	parvulus	Blattodea	Blattoidea	Kalotermitidae		GHZR01086401			GGPPS
Neotermes	castaneus	Blattodea	Blattoidea	Kalotermitidae		GIAC01015148			GGPPS
Cryptotermes	secundus	Blattodea	Blattoidea	Kalotermitidae			XP_023718032		GGPPS
Epicalotermes	kempae	Blattodea	Blattoidea	Kalotermitidae		GHZL01074480			GGPPS
Reticulitermes	speratus	Blattodea	Blattoidea	Heterotermitidae			RS007484*		GGPPS
							RS007480*		GGPPS-like
							RS007481*		GGPPS-like
							RS007482*		GGPPS-like
							RS007483*		GGPPS-like
							RS100010*		GGPPS-like
							RS100011*		GGPPS-like
							RS100012*		GGPPS-like
							RS100013*		GGPPS-like
							RS100014*		GGPPS-like
							RS100015*		GGPPS-like
							RS100016*		GGPPS-like
							RS100017*		GGPPS-like
Aparatermes	sp.	Blattodea	Blattoidea	Termitidae	Apicotermitinae	GHYZ01062099			GGPPS
						GHYZ01098385			GGPPS-like
						GHYZ01098400			GGPPS-like
Anoplotermes	banksi	Blattodea	Blattoidea	Termitidae	Apicotermitinae	GHYX01049748			GGPPS
						GHYX01183950			GGPPS-like
						GHYX01183957			GGPPS-like
Embiratermes	neotenicus	Blattodea	Blattoidea	Termitidae	Syntermitinae	PX512712		EneoJ	GGPPS
						PX512705		EneoC	GGPPS-like
						PX512706		EneoE	GGPPS-like
						PX512707		EneoH	GGPPS-like
						PX512708		Eneo I1	GGPPS-like
						PX512709		Eneo I2	GGPPS-like
						PX512710		Eneo I3	GGPPS-like
						PX512711		Eneo I4	GGPPS-like
						PX512713		EneoK	GGPPS-like
						PX512714		EneoL	GGPPS-like
						PX512715		EneoM	GGPPS-like
						PX512716		EneoN	GGPPS-like
						PX512717		EneoO	GGPPS-like
						PX512718		EneoP	GGPPS-like
						PX512719		EneoQ	GGPPS-like
Cornitermes	pugnax	Blattodea	Blattoidea	Termitidae	Syntermitinae	GHZG01125072			GGPPS-like
Constrictotermes	cavifrons	Blattodea	Blattoidea	Termitidae	Nasutitermitinae	GHZF01069081			GGPPS-like
						GHZF01069082			GGPPS-like
						GHZF01069087			GGPPS-like
						GHZF01137894			GGPPS-like
Hospitalitermes	sp.	Blattodea	Blattoidea	Termitidae	Nasutitermitinae	GHZV01063987			GGPPS
						GHZV01150360			GGPPS-like
						GHZV01150364			GGPPS-like
Nasutitermes	takasagoensis	Blattodea	Blattoidea	Termitidae	Nasutitermitinae		BAF42688	NtGGPPS1B	GGPPS-like
							BAF42692	NtGGPPS2B	GGPPS-like
							BAF42694	NtGGPPS3B	GGPPS-like
							BBH72802	NtGGPPS4	GGPPS-like
							BBH72803	NtGGPPS5	GGPPS-like
							BBH72804	NtGGPPS6	GGPPS-like
							BBH72805	NtGGPPS7	GGPPS
Amitermes	sp.	Blattodea	Blattoidea	Termitidae	Amitermitinae	GHXC01015916			GGPPS-like
						GHXC01096790			GGPPS
Cavitermes	tuberosus	Blattodea	Blattoidea	Termitidae	Termitinae	GJZF01061608			GGPPS-like
Spinitermes	trispinosus	Blattodea	Blattoidea	Termitidae	Termitinae	GIAJ01083844			GGPPS-like
						GLKH01085691			GGPPS-like
						GLKH01181628**			GGPPS-like
						GLKH01085687**			GGPPS-like
**A GGPPS-like nucleotide sequence was generated by concatenation of two Spinitermes trispinosus sequences, GLKH01181628 and GLKH01085687, based on a 165 n overlapping region within the protein-coding sequence
* sequences deposited at figshare, https://doi.org/10.6084/m9.figshare.c.5483235.v1
