# Supplementary material for: Expansion of the geranylgeranyl pyrophosphate synthase gene family underlies the evolution of terpenoid biosynthesis in termites
Source: PLoS Biol. 2026 Apr 27;24(4):e3003648. doi: 10.1371/journal.pbio.3003648 (PMC13143122; doi:10.1371/journal.pbio.3003648)
Supplement: S11 Table — (XLSX) [file pbio.3003648.s028.xlsx]

## Sheet: S11 Table
S11 Table. RELAX analysis of selection intensity in GGPPS and GGPPS-like clades
branch class	selection mode	dN/dS	proportion (%)
termite GGPPS (reference)	strong negative selection	0	31.06
	negative selection	0.11	66
	diversifying selection	3.58	2.94
Neoisoptera GGPPS-like (test)	negative selection	0	33.34
	neutral evolution	1	64.45
	diversifying selection	22.72	2.21
Partitioned descriptive model rate distributions fitted to “test” and “reference” branches used in HyPhy RELAX analysis of selection intensity. Significant evidence for increased overall selection intensity (selection intensity parameter k = 11.1, p < 10-4) in the GGPPS-like test clade relative to the canonical GGPPS reference clades was detected. Partitioned descriptive model rate distribution i…
