# Supplementary material for: Expansion of the geranylgeranyl pyrophosphate synthase gene family underlies the evolution of terpenoid biosynthesis in termites
Source: PLoS Biol. 2026 Apr 27;24(4):e3003648. doi: 10.1371/journal.pbio.3003648 (PMC13143122; doi:10.1371/journal.pbio.3003648)
Supplement: S12 Table — (XLSX) [file pbio.3003648.s029.xlsx]

## Sheet: S12 Table
	S12 Table. Reconstructed ancestral amino acid sequences at nodes 1, 2, and 3. Related to Fig. 5
	>1_ancestral_sequence
	MELSLLIFMWHSFGTLVLKMQRVRLLGRTVNISLLGEKAVLRRNVFTMEGPGKGNGVPCS TTGDREQDEKILQPLTYILQVPGKQIRAKLAHAFNYWLKVPADKLIVVEDIVQMLHNSSL LIDDIQDNSILRRGIPVAHTIYGVASTINAANYVLFTGLERVLSLNHPEATTVYTEQLLE LHRGQGMEIYWRDNYTCPSVEEYKEMAKRKTGALFMLAIRLMQLFSENKADFTKLTGILG LYFQIRDDYCNLCLQEYSEDKGYCEDLTEGKFSFPIIHAIMSHPDDNQVIHILRQRTRDV ELKKYCVTLLEKFGSFSYTRHTLEELDAEARAEVAKLGGNPLLEAVLDELLNWKRRTDEK NPEQKDLVFP
	>2_ancestral_sequence
	MELSLLIFMWHSFGTLVLKMQRVRLLGRTVNISLLGEKAVLRRNVFTMEGSGKGNGVPCS TTGDREQDEKILQPLTYILQVPGKQIRAKFIHAFNYWLKVPADKLIVLEDIVKMLHNSSL LIDDIQDNSILRRGIPVAHTIYGVASTINAANYVLFTGLERVLSLNHPEATTVYTEQMLE LHRGQAMEIYWRDNYICPSVEEYKEMAKRKTGAAFMLAMRMMQLFSENKADFTKLTEILG LYFQIRDDYCNLCLQEYSQDKGYCEDLTEGKFSFPIIHAIMSHPDDNQVIHILRQRTRDV ELKKYCVTLLEKFGSFSYTRHTLEELDAEIRAEVAKLGGNPLLEAILDELLNWKKRTDEK NPEQKDLVFP
	>3_ancestral_sequence
	MELSLLIFMWHSFGTLVLKMQRVRLLGRTVNISLLGEKAVLRRNVFTMEGSGKGNGVPCS TTGDREQDEKILQPFTYILKASGKGIRAKFIHAFNYWLKVPADKLTVLEDIFKMLHNGIL LIDDIQDNSILRRGIPVAHTIYGVASTISAANYVLFTALERVLSLNHPEATTVYTEQMLE LHRGQAMEIYWRDNYICPSVEEYKEMAKRKTGAAFMLGMRMMQLFSENKADFTKLTEILG LYFQIRDDYCNLCLQEYSQDKGYCEDLTEGKFSFPIIHAIMSHPDDNQVIHILRQRTRDV ELKKYCVTLLEKFGSFSYTRHTLEELDAEIRAEVAKLGGNPLLEAILDELLNWKKSTDEK NPEQKDLVFP
