# Supplementary material for: Expansion of the geranylgeranyl pyrophosphate synthase gene family underlies the evolution of terpenoid biosynthesis in termites
Source: PLoS Biol. 2026 Apr 27;24(4):e3003648. doi: 10.1371/journal.pbio.3003648 (PMC13143122; doi:10.1371/journal.pbio.3003648)
Supplement: S13 Table — (XLSX) [file pbio.3003648.s030.xlsx]

## Sheet: S13 Table
S13 Table. Proportion of R and S enantiomers of (6E)-nerolidol upon incubation of wt NtGGPPS6 and T152I mutant with FPP. Related to Fig. 6.
	FID response			Proportion of R enantiomer (%)
	R	S
	33.777	17.535		66
WT	29.799	14.6		67
	16.842	9.456		64
	124.222	13.408		90
T152I	245.87	19.872		93
	158.31	15.377		91
Two-tailed t-test
t	23.15
df	4
p	<10-4
