# Supplementary material for: Expansion of the geranylgeranyl pyrophosphate synthase gene family underlies the evolution of terpenoid biosynthesis in termites
Source: PLoS Biol. 2026 Apr 27;24(4):e3003648. doi: 10.1371/journal.pbio.3003648 (PMC13143122; doi:10.1371/journal.pbio.3003648)
Supplement: S14 Table — (XLSX) [file pbio.3003648.s031.xlsx]

## Sheet: S14 Table
	S14 Table. Amino acid sequences of recombinant proteins from E. neotenicus (Eneo) and N. takasagoensis (Nt)
	>EneoB_as.expressed.in.E.coli
	MGSSHHHHHHSQDPMSTLSTPTVPLASSGTVATKDESRDFMSVFPDIVRDLTETGRHLDI PDATKWFAKVLQYNVPGGKKNRGLAVVFAYRMLAAEEELTPENIRLSQIMGWCVEMLQAY YLVLDDIMDGSATRRGRPCWYLYENLGTAAINDGQLLEQGLYQLLSRYFRDKPYYSRVLE LFHDVSLKTQMGVSLELLTTQFGKMPVFDKFTMDRYNSIVKYKTAYYSCILPVTLSMYMA GITDEERHRQAKTILLEMGHFYQVQDDYLDCFGDPEVTGKVGTDIQDGRCTWLAVVALQR ASPEQKALLADCYGSKDPEKVAAVKELYEQLGLPSTYATYEDESYNIISTHIQQVSRGLP HKLFFKLMGKIYKRISVD
	>EneoC_as.expressed.in.E.coli
	MGSSHHHHHHSQDPMLFTMEGHGKGNGVPCIAVGDREQDEKILQPFTYVLKGSTKGFRAK LVQALNYWLNVPADKLAVLQEVFQMIHVCIILFDDIQDNSSLRRGIPAAHTVYGIANTIS AAMYVNFISLQRVLSTNKHEMIKLYTEMMLEAWRGQAMEIYWRDNHTCPLEEEYLEMVKR KITGPIMLGVKMMQLFSEEKADLTKLTGIFGQYYQIRDDYCNLCLDEYSQKKGYGEDITE GKFSFPIIHAIKSRPNDNQVSSILRQRTGDVELKKYCVTLMENFGSLKYTRHTLEELDAE LKAEVARLGGNPVLENVLGEMLNWKRETDEKNPEKVD
	>EneoE_as.expressed.in.E.coli
	MGSSHHHHHHSQDPMVFTMEGPEKGNGVPLITVGDREQEENVLQPLAHILQVPGELPPAR FSHAYNYWLKVPADKLVVVKDIAHMQIYSIALIDDIQDNSILHRGIPVAHSIYGVASTIN AANYLLLKGLKKVQSLNHPDAITVATEQLLDMYYGQGLEICWRDNYTCPSLEEYKQMAKR KAGILFYEIRLMQLLSDNKTDFTKLNSILSLYSQIHNDYCNLCVEKYMKGKGYCEDLTEG KFSFPIVHAIMTHPDDHQVMDILRQRTRDVELKKYCVTLLEKFGSLSYTRHTLEELDAEA RGEVAKLGGNPVLDDFLDELLDWKWDTGDKNKEQ
	>EneoJ_as.expressed.in.E.coli
	MGSSHHHHHHSQDPMEGLGNGSGVPYSKTGDKEQDEKLLQPFTYILQVPGKQIRAKLAHA FNYWLKVPADKLIVVGDIVQMLHNSSLLIDDIEDNSILRRGIPVAHSIYGVASTINAANY VFFIALERVLSFNHPEATTVYTEQLLELHRGQGMEIYWRDSYTCPSVEEYQEMTKRKTGG LFMLAIRLMQLFSDNKDDFTKLAGVLGLYFQIRDDYCNLCLQEYSENKSYCEDLTEGKFS FPVIHAIKSHPDGNQVLHILRQRTRDVEVKKYCITLLEKFGSFSHTRHTLEELDAEARTE ISKLGGNPHLEDILNELLSWKRRTDDKNPEQ
	>NtGGPPS1B_as.expressed.in.E.coli
	MGSSHHHHHHSQDPVFTMEEHVKGNGVPCLTMGDREQEEKILQPVAHTLQIPGKQHLVKLASAYNYWLKVPADKLTVVKDIEHAFHYSLLLIDDIEDNSVLRRGIPVAHSIYGVPSTTNASIYLMLKGVKRALSLNHPDAIALCIEQLLDMYYGQGLEIYWRENNTCPSFEEYKQLIQRKLASLLFRVRLMQLVSDNKTDFTKLNRIMQLYWQIRDDYCNLCMQQYTNERGYCDDISEGKFSFPIIHAILNNPDDQQVINILRKQTQDVKLKKHCMTLLEKFGSFSFTRHTLEELDAEARAEIAKHGGNPVLENVLNEMLDWKKNRDDKNPEQ
	>NtGGPPS2B_as.expressed.in.E.coli
	MGSSHHHHHHSQDPMDEHVKGNGVPCLTLGEREHEEKLLQPFAHLTQEPGMQILTRVSSAYNYWLKVPADKLIALKDIGYIIHHSCVLIDDIQDNTLLRRGIPVAHSIYGVASTLNTAIYLLLKGLKRAQILNNPDAIALCIEHLLDMYYGQGLDICWRDNNTCPSLEEYMQMIQKKAAVWLFKIGLLQLLSDNKIDFTKLNSILAMYIQIRDDYCNLCLQQYTDERGYCEDITEGKLSFPIIHAIRRHPDDQQVIHILRQRTRDVELKKYCFTLLEKFGSFSYTRHILKELDAEARAEVAKLGGNPVLENVLNELLDWKKDEDDKNPEQ
	>NtGGPPS3B_as.expressed.in.E.coli
	MGSSHHHHHHSQDPMDEHVKGNGVPCLTLGEREHEEKLLQPFAHITQVPGKQILSRIPHAYNYWLKVPADKLIVLKEIDYIIHHSGLIFNDIQDNSILRRGIPVAHSKYGVPSTINAVIYLLLKGLMKVQSLNHPDAIAVCTEHLLEMYYGQGLEICWRDNYTCPLLEEYKQMIKRKAGFWLFKIGLLQLLSDNKIDFTKLNSILAMYVQIREDYCNLCLQQYADEKGYCEDISAGKFSFPIIHAIMSHPHDQQVIHILRQRTRDVELKKYCFTLLEKFGSFSYTRRILKEMDAEARAEVAKLGGNPVLENVLNELLDWKKDEDDKNPEQ
	>NtGGPPS4_as.expressed.in.E.coli
	MGSSHHHHHHSQDPEEHVKGNGVPSLTMGDREQEEKILQPLAHTLQVPGKQILARIAHAYNYWLKVPADKLIVLKDIDHTFHYSLILIDDIQDNSILRRGMPVAHSIYGVASTLNAAIYFILKGLKRAQSLNHPDAITVCTEQLLDMYYGQGLEIYWRDNYTCPSLVEYKQMIQRKLASLLFRVRLMQLVSDNKTDYTKLNSILTMYYQVRDDYCNLCLQQYTNQKGYCDDISEGKFSFPIIHAITNHPDDQQVINILRQRTQKVELKKYCMTLLEKFGSLSFTRHTLEELDAEARAEVAKLGGNPVLENVLNEMLDWKKDRDDKNPEQ
	>NtGGPPS5_as.expressed.in.E.coli
	MGSSHHHHHHSQDPEGPEKGNGVPCITVGDGEQDENILQPFTHILQVPGKQFAPKLCHAFNYWLKVPADKLNLVRDIVEMLRTATLLIDDIQDNSVLRRGISAAHTIYGVPRTFNAANYVHFLGLYRVQSLNHPKAIALCTEHILDMYHGQGMEIYWRDNYTCPSMAEYQEAVKRKTGALFSLGIQLMQLFSENKADFTKLSGILGLYYQISNDYRNLCWQEDKCYCEDLTEGKFSFPIIHAITCHPDVRQVICILRQRTHDVELKKYCVTLLEKSGSLSYTRHTLEELDAEARAEVAKHGGNPVLEDILDKMLEWKRCTDENKPVL
	>NtGGPPS6_as.expressed.in.E.coli
	MGSSHHHHHHSQDPEVSERANGVSFSETGDSEQDEKLLQPFTHILKASCVGIRAKFIQGF NYWLKLPADKLALLQEVFEIYHVGGLVFDDIQDNSFMRRGVPTAHRVYGLASTISAALYV YFLALQKVLRFNHPEMVKLYIEMNVESWRGQALDVYWRDNYICPSEEEYMEMITRKTAGG FKFGVQIVQLFSENKADLTKVAELLGQYFQIRDDYCSLCLHQYSQKKGYLEDITEGKFSF PIIHAINSRPDDNQVLSILRQRTEDVELKKYCLTLLENFGSLRYTRHTLEKIDAELRAEI AKLGGNPILEDVMDQMLNWKNGTSGKHTEE
	>NtGGPPS7_as.expressed.in.E.coli
	MGSSHHHHHHSQDPEGLGNGSGVPYSKTGDKEQDEKLLQPFTYILQVPGKQIRAKLAHAF NYWLKVPADKLIVVGDIVQMLHNSSLLIDDIQDNSILRRGIPVAHSIYGVASTLNAANYV IFIALERVLSLNHPEATTVYTEQLLELHRGQGMEIYWRDSYTCPSTEEYQEMTKRKTGGL FMLAIRLMQLFSDNKADFTKLTGILGLYFQIRDDYCNLCLQEYSENKSYCEDLTEGKFSY PIIHAIKSRPDDNQVMHILRQRTRDVEVKKYCITLLEKFGSFSHTRHLLEELDAEARTEV SKLGGNPLLEDILNELLSWKRRSDDKNPEQ
	>NtGGPPS1A_as.expressed.in.S.cerevisiae
	MDYKDDDDKIYVFTMEEHVKGNGVPCLTMGDREQEEKILQPVAHTLQIPGKQHLVKLASA YNYWLKVPADKLTVVKDIEHAFHYSLLLIDDIEDNSVLRRGIPVAHSIYGVPSTTNASIY LMLKGVKRALSLNHPDAIALCIEQLLDMYYGQGLEIYWRENNTCPSFEEYKQLIQRKLAS LLFRVRLMQLVSDNKTDFTKLNRIMQLYWQIRDDYCNLCMQQYTNERGYCDDISEGKFSF PIIHAILNNPDDQQVISILRFQNTSLADPKRL
	>NtGGPPS1B_as.expressed.in.S.cerevisiae
	MDYKDDDDKIYVFTMEEHVKGNGVPCLTMGDREQEEKILQPVAHTLQIPGKQHLVKLASA YNYWLKVPADKLTVVKDIEHAFHYSLLLIDDIEDNSVLRRGIPVAHSIYGVPSTTNASIY LMLKGVKRALSLNHPDAIALCIEQLLDMYYGQGLEIYWRENNTCPSFEEYKQLIQRKLAS LLFRVRLMQLVSDNKTDFTKLNRIMQLYWQIRDDYCNLCMQQYTNERGYCDDISEGKFSF PIIHAILNNPDDQQVINILRKQTQDVKLKKHCMTLLEKFGSFSFTRHTLEELDAEARAEI AKHGGNPVLENVLNEMLDWKKNRDDKNPEQ
	>NtGGPPS2A_as.expressed.in.S.cerevisiae
	MDYKDDDDKIYMDEHVKGNGVPCLTLGEREHEEKLLQPFAHLTQEPGMQILTRVSSAYNY WLKVPADKLIALKDIGYIIHHSCVLIDDIQDNTLLRRGIPVAHSIYGVASTLNTAIYLLL KGLKRAQILNNPDAIALCIEHLLDMYYGQGLDICWRDNNTCPSLEEYMQMIQKKAAVWLF KIGLLQLLSDNKIDFTKLNSILAMYIQIRDDYCNLCLQQYTDERGYCEDITEGKLSFPII HAIRRHPDDQQVIRILLFQISSLAVPTRL
	>NtGGPPS2B_as.expressed.in.S.cerevisiae
	MDYKDDDDKIYMDEHVKGNGVPCLTLGEREHEEKLLQPFAHLTQEPGMQILTRVSSAYNY WLKVPADKLIALKDIGYIIHHSCVLIDDIQDNTLLRRGIPVAHSIYGVASTLNTAIYLLL KGLKRAQILNNPDAIALCIEHLLDMYYGQGLDICWRDNNTCPSLEEYMQMIQKKAAVWLF KIGLLQLLSDNKIDFTKLNSILAMYIQIRDDYCNLCLQQYTDERGYCEDITEGKLSFPII HAIRRHPDDQQVIHILRQRTRDVELKKYCFTLLEKFGSFSYTRHILKELDAEARAEVAKL GGNPVLENVLNELLDWKKDEDDKNPEQ
	>NtGGPPS3A_as.expressed.in.S.cerevisiae
	MDYKDDDDKIYVFTMDEHVKGNGVPCLTLGEREHEEKLLQPFAHITQVPGKQILSRIPHA YNYWLKVPADKLIVLKEIDYIIHHSGLIFNDIQDNSILRRGIPVAHSKYGVPSTINAVIY LLLKGLMKVQSLNHPDAIAVCTEHLLEMYYGQGLEICWRDNYTCPLLEEYKQMIKRKAGF WLFKIGLLQLLSDNKIDFTKLNSILAMYVQIREDYCNLCLQQIRSLADPTRL
	>NtGGPPS3B_as.expressed.in.S.cerevisiae
	MDYKDDDDKIYVFTMDEHVKGNGVPCLTLGEREHEEKLLQPFAHITQVPGKQILSRIPHA YNYWLKVPADKLIVLKEIDYIIHHSGLIFNDIQDNSILRRGIPVAHSKYGVPSTINAVIY LLLKGLMKVQSLNHPDAIAVCTEHLLEMYYGQGLEICWRDNYTCPLLEEYKQMIKRKAGF WLFKIGLLQLLSDNKIDFTKLNSILAMYVQIREDYCNLCLQQYADEKGYCEDISAGKFSF PIIHAIMSHPHDQQVIHILRQRTRDVELKKYCFTLLEKFGSFSYTRRILKEMDAEARAEV AKLGGNPVLENVLNELLDWKKDEDDKNPEQ
	>NtGGPPS4_as.expressed.in.S.cerevisiae
	MDYKDDDDKIYMEEHVKGNGVPSLTMGDREQEEKILQPLAHTLQVPGKQILARIAHAYNY WLKVPADKLIVLKDIDHTFHYSLILIDDIQDNSILRRGMPVAHSIYGVASTLNAAIYFIL KGLKRAQSLNHPDAITVCTEQLLDMYYGQGLEIYWRDNYTCPSLVEYKQMIQRKLASLLF RVRLMQLVSDNKTDYTKLNSILTMYYQVRDDYCNLCLQQYTNQKGYCDDISEGKFSFPII HAITNHPDDQQVINILRQRTQKVELKKYCMTLLEKFGSLSFTRHTLEELDAEARAEVAKL GGNPVLENVLNEMLDWKKDRDDKNPEQ
	>NtGGPPS5_as.expressed.in.S.cerevisiae
	MDYKDDDDKIYMEGPEKGNGVPCITVGDGEQDENILQPFTHILQVPGKQFAPKLCHAFNY WLKVPADKLNLVRDIVEMLRTATLLIDDIQDNSVLRRGISAAHTIYGVPRTFNAANYVHF LGLYRVQSLNHPKAIALCTEHILDMYHGQGMEIYWRDNYTCPSMAEYQEAVKRKTGALFS LGIQLMQLFSENKADFTKLSGILGLYYQISNDYRNLCWQEDKCYCEDLTEGKFSFPIIHA ITCHPDVRQVICILRQRTHDVELKKYCVTLLEKSGSLSYTRHTLEELDAEARAEVAKHGG NPVLEDILDKMLEWKRCTDENKPVL
	>NtGGPPS6_as.expressed.in.S.cerevisiae
	MDYKDDDDKIYMEVSERANGVSFSETGDSEQDEKLLQPFTHILKASCVGIRAKFIQGFNY WLKLPADKLALLQEVFEIYHVGGLVFDDIQDNSFMRRGVPTAHRVYGLASTISAALYVYF LALQKVLRFNHPEMVKLYIEMNVESWRGQALDVYWRDNYICPSEEEYMEMITRKTAGGFK FGVQIVQLFSENKADLTKVAELLGQYFQIRDDYCSLCLHQYSQKKGYLEDITEGKFSFPI IHAINSRPDDNQVLSILRQRTEDVELKKYCLTLLENFGSLRYTRHTLEKIDAELRAEIAK LGGNPILEDVMDQMLNWKNGTSGKHTEE
	>NtGGPPS6_T152I_as.expressed.in.E.coli
	MGSSHHHHHHENLYFQSASEVSERANGVSFSETGDSEQDEKLLQPFTHILKASCVGIRAKFIQGFNYWLKLPADKLALLQEVFEIYHVGGLVFDDIQDNSFMRRGVPTAHRVYGLASTISAALYVYFLALQKVLRFNHPEMVKLYIEMNVESWRGQALDVYWRDNYICPSEEEYMEMITRKIAGGFKFGVQIVQLFSENKADLTKVAELLGQYFQIRDDYCSLCLHQYSQKKGYLEDITEGKFSFPIIHAINSRPDDNQVLSILRQRTEDVELKKYCLTLLENFGSLRYTRHTLEKIDAELRAEIAKLGGNPILEDVMDQMLNWKNGTSGKHTEE
